# Supplementary material for: The Nursing Student Licensure Examination: A Scoping Review
Source: Nurs Rep. 2025 Aug 14;15(8):299. doi: 10.3390/nursrep15080299 (PMC12388846; doi:10.3390/nursrep15080299)
Supplement: Supplementary file 1 [file nursrep-15-00299-s001.zip]

Archive with 1 entries (1 files):
- nursrep-3733366Table S1.pdf
